# Supplementary material for: Inhibitors of the Ubiquitin-Mediated Signaling Pathway Exhibit Broad-Spectrum Antiviral Activities against New World Alphaviruses
Source: Viruses. 2023 Feb 28;15(3):655. doi: 10.3390/v15030655 (PMC10059822; doi:10.3390/v15030655)
Supplement: Supplementary file 1 [file viruses-15-00655-s001.zip]

Archive with 1 entries (1 files):
- viruses-2070610-supplementary.pdf
